# Supplementary material for: Regulation of human papillomavirus E6 oncoprotein function via a novel ubiquitin ligase FBXO4
Source: mBio. 2024 Dec 17;16(2):e02783-24. doi: 10.1128/mbio.02783-24 (PMC11796345; doi:10.1128/mbio.02783-24)
Supplement: Table S1 — Log FC in GFP-tagged 18E6 intensity for all the ubiquitin ligases present in the library screening. [file mbio.02783-24-s0001.xlsx]

## Sheet: Foglio1
Supplementry Figure 1. Table representing the log fold change (FC) in GFP tagged 18E6 intensity for all the ubiquitin ligases present in the library screening
NCBI GeneID	R1 Intensity Cell Alexa 488 Mean /MOCK	R1 LOG2 FC GFP intensity	R1 Z-score Fold Intesity	R2 Intensity Cell Alexa 488 Mean /MOCK	R2 LOG2 FC GFP intensity	R2 Z-score Fold Intesity
267	1.13711	0.185369	0.150161	1.01979	0.0282714	-0.412033
326	1.19729	0.259777	0.469701	1.15481	0.207658	0.311706
330	1.21687	0.283172	0.573623	1.15935	0.213311	0.336009
331	0.979982	-0.0291723	-0.684057	1.09432	0.130037	-0.01253
373	1.16232	0.217006	0.284011	1.26678	0.341164	0.911862
580	0.995675	-0.00625358	-0.600742	1.04178	0.0590482	-0.294171
648	1.06396	0.0894475	-0.238186	1.0774	0.107548	-0.103257
672	0.883802	-0.178205	-1.1947	0.964884	-0.051572	-0.706332
867	1.16422	0.21936	0.294089	1.14813	0.199288	0.275897
868	0.839704	-0.252048	-1.42883	0.874699	-0.193141	-1.18974
899	1.49849	0.58351	2.06882	1.31798	0.398332	1.18632
997	1.03114	0.0442427	-0.41244	0.942962	-0.0847289	-0.823841
1154	1.06856	0.0956651	-0.213788	0.885679	-0.175144	-1.13088
1840	0.779457	-0.359459	-1.74869	0.856988	-0.222653	-1.28467
3670	0.975947	-0.0351248	-0.70548	1.03647	0.0516737	-0.322641
3846	1.1215	0.165428	0.0672893	1.15809	0.21175	0.329289
4008	0.801905	-0.318496	-1.62951	0.909475	-0.136894	-1.00333
4193	1.1908	0.251928	0.435209	1.18275	0.242148	0.461468
4194	1.01602	0.0229228	-0.492747	0.970531	-0.0431539	-0.676066
4281	0.976497	-0.0343132	-0.702564	1.00379	0.00545262	-0.497811
4302	1.03753	0.0531537	-0.37852	1.02926	0.0416014	-0.361293
4331	1.11205	0.153221	0.017121	1.20684	0.271229	0.590558
4591	0.963403	-0.053788	-0.772078	1.10432	0.143154	0.0410452
4734	1.23019	0.29888	0.64435	0.986622	-0.0194304	-0.589815
4850	1.08041	0.111576	-0.150875	1.0856	0.118497	-0.0592603
5071	1.53469	0.617945	2.26101	1.32037	0.400946	1.19914
5132	1.24651	0.317897	0.731014	1.38148	0.466216	1.52669
5192	1.15444	0.207197	0.242197	1.18925	0.250053	0.496303
5252	0.915372	-0.127569	-1.02709	0.988825	-0.0162133	-0.578009
5253	0.978343	-0.0315884	-0.692763	1.1488	0.200126	0.279473
5828	0.919208	-0.121536	-1.00672	0.956186	-0.0646369	-0.752957
5896	1.08267	0.114587	-0.138889	1.08477	0.117394	-0.0637108
5913	1.20201	0.265452	0.494754	1.23509	0.304617	0.742013
5977	0.997285	-0.00392285	-0.592195	0.951189	-0.072196	-0.779741
5988	0.879823	-0.184716	-1.21583	0.951514	-0.071704	-0.778002
6045	1.24545	0.316668	0.725378	1.15475	0.20758	0.311372
6047	0.963371	-0.0538359	-0.772248	0.975967	-0.0350953	-0.646927
6048	1.96074	0.971396	4.523	1.95852	0.969762	4.61968
6049	0.934334	-0.0979892	-0.926413	0.961558	-0.0565537	-0.72416
6364	1.19307	0.254673	0.44725	1.35392	0.437146	1.37897
6468	0.970439	-0.0432904	-0.734724	0.890912	-0.166645	-1.10283
6596	0.987129	-0.0186889	-0.646112	0.847806	-0.238194	-1.33389
6737	0.912889	-0.131488	-1.04027	0.972154	-0.0407426	-0.667364
7128	1.17005	0.226573	0.325068	1.11861	0.161705	0.117649
7187	0.950982	-0.0725093	-0.838024	1.03065	0.04356	-0.353798
7188	0.947379	-0.077987	-0.857158	1.05835	0.081816	-0.205347
7189	0.977691	-0.0325496	-0.696222	0.91867	-0.122382	-0.954049
7251	1.45558	0.541598	1.84103	1.1475	0.198489	0.272491
7267	1.06177	0.0864654	-0.24985	1.03382	0.0479836	-0.336833
7317	1.1257	0.170819	0.0895807	1.11152	0.152535	0.07966
7318	1.40755	0.493185	1.58599	1.18296	0.242396	0.462561
7319	1.1748	0.232416	0.35028	1.04114	0.0581646	-0.29759
7321	1.10843	0.148523	-0.00207606	1.27167	0.34672	0.938062
7322	1.14241	0.192086	0.178335	1.00985	0.0141419	-0.465307
7323	1.04988	0.0702296	-0.312934	1.02773	0.0394573	-0.369486
7325	1.12237	0.166552	0.0719271	0.987307	-0.0184288	-0.586142
7326	1.19299	0.254582	0.446853	1.02347	0.03347	-0.392301
7327	1.11857	0.16165	0.0517152	1.08597	0.118991	-0.0572708
7328	1.37923	0.463866	1.43566	1.37748	0.462034	1.50525
7332	1.24083	0.311304	0.700837	1.16638	0.222035	0.373699
7334	1.33854	0.420665	1.21964	1.19069	0.251792	0.503991
7335	1.23523	0.304775	0.671092	1.21357	0.279257	0.626655
7336	1.02671	0.0380283	-0.43597	1.07334	0.102106	-0.125
7337	0.951026	-0.0724428	-0.837791	0.937827	-0.0926058	-0.851362
7468	1.0305	0.0433444	-0.415847	0.99273	-0.0105262	-0.557074
7681	1.22619	0.294186	0.623132	1.19801	0.260644	0.543269
7703	1.13906	0.187844	0.160525	1.41859	0.504457	1.72559
7732	1.11181	0.152906	0.0158304	1.19631	0.258594	0.534154
7737	1.10421	0.143008	-0.0245285	1.17469	0.232285	0.418276
7739	0.98136	-0.0271461	-0.676744	1.01666	0.0238319	-0.428828
7763	1.17663	0.234662	0.359997	1.23349	0.302749	0.733444
7844	1.00122	0.00175651	-0.57131	1.0612	0.0857031	-0.190042
7862	1.37217	0.456458	1.39816	1.44949	0.535543	1.89121
8028	1.21452	0.280386	0.561157	1.32048	0.40106	1.1997
8065	1.4523	0.538342	1.8236	1.19055	0.251628	0.503264
8085	1.0869	0.120214	-0.116428	1.11856	0.161639	0.117377
8193	1.03275	0.0464889	-0.403909	1.04879	0.0687298	-0.256571
8284	1.06882	0.0960252	-0.212372	1.12097	0.164754	0.130334
8315	1.04588	0.0647154	-0.334198	1.04878	0.0687179	-0.256618
8450	1.88833	0.917112	4.13859	1.70796	0.772276	3.27667
8452	1.20304	0.266688	0.500226	1.06408	0.0896109	-0.174613
8453	0.902028	-0.148756	-1.09794	1.05261	0.0739684	-0.236121
8454	1.19789	0.260495	0.472864	1.03564	0.0505242	-0.327066
8651	1.08988	0.124166	-0.100598	1.05992	0.0839548	-0.19693
8796	1.37047	0.454675	1.38915	1.29118	0.368694	1.04268
8916	1.39175	0.476899	1.50211	1.19872	0.261491	0.547044
8925	0.981397	-0.0270909	-0.676545	0.918218	-0.123092	-0.956472
8945	1.05064	0.0712723	-0.308904	0.960414	-0.0582718	-0.730295
9025	1.02927	0.0416247	-0.422365	1.08861	0.12249	-0.0431343
9031	0.97121	-0.0421455	-0.730634	1.03198	0.0454086	-0.346715
9039	1.44683	0.532892	1.79453	1.43894	0.525006	1.83467
9148	0.934445	-0.0978187	-0.925827	0.967777	-0.0472533	-0.690827
9246	1.07159	0.099751	-0.197698	0.959232	-0.060049	-0.736632
9306	0.941024	-0.0876959	-0.890894	0.899555	-0.152717	-1.05651
9320	1.42309	0.509025	1.6685	1.35474	0.438016	1.38335
9354	1.17983	0.23858	0.376988	1.05819	0.0815968	-0.206209
9404	1.40695	0.492574	1.58283	1.16984	0.226315	0.392275
9604	0.856868	-0.222856	-1.3377	1.06693	0.0934693	-0.159339
9616	0.981113	-0.0275089	-0.678055	1.03945	0.0558151	-0.306671
9618	1.15333	0.205804	0.236281	1.16836	0.224489	0.384343
9640	1.2293	0.297841	0.639649	1.1051	0.144179	0.0452517
9655	1.15266	0.204967	0.232732	1.04336	0.0612367	-0.285693
9666	1.34041	0.422674	1.22954	1.47508	0.560789	2.02836
9678	1.0905	0.124995	-0.0972702	1.18534	0.245296	0.475318
9690	1.13495	0.182631	0.138711	1.03765	0.0533178	-0.316307
9757	0.984523	-0.0225034	-0.65995	1.04459	0.0629325	-0.279116
9767	0.908284	-0.138784	-1.06472	0.925332	-0.111957	-0.918337
9781	0.984785	-0.0221199	-0.658561	1.10615	0.145546	0.0508651
9810	1.18547	0.245464	0.406946	1.20782	0.272401	0.595818
9820	1.24123	0.311776	0.702993	1.07482	0.104094	-0.117067
9830	1.1625	0.217228	0.28496	1.01908	0.0272667	-0.415839
9870	1.11011	0.150706	0.00683741	1.17063	0.227286	0.396497
9921	0.926478	-0.110171	-0.968123	1.00135	0.00194766	-0.510867
9978	1.17098	0.227714	0.329984	0.917011	-0.12499	-0.962942
10155	0.965964	-0.0499582	-0.758482	1.13788	0.186354	0.220974
10193	1.14175	0.191248	0.174809	1.23919	0.309392	0.763961
10206	0.953955	-0.0680071	-0.822243	0.963084	-0.0542671	-0.715985
10210	1.04215	0.0595584	-0.354012	1.02195	0.0313301	-0.400432
10273	0.860755	-0.216325	-1.31706	0.794001	-0.332787	-1.62229
10293	1.32453	0.40548	1.14522	1.38481	0.469691	1.54454
10299	0.946582	-0.0792005	-0.861387	0.928782	-0.106587	-0.899844
10336	1.0614	0.0859691	-0.251789	1.0096	0.0137802	-0.466664
10346	1.12325	0.167679	0.0765852	1.12211	0.166215	0.136424
10425	1.11977	0.163205	0.0581205	1.20811	0.272751	0.597387
10477	1.41966	0.505541	1.65027	1.22096	0.28801	0.666243
10517	1.26124	0.334848	0.80923	1.03195	0.0453696	-0.346865
10616	0.905011	-0.143993	-1.0821	1.02815	0.040048	-0.36723
10668	1.01517	0.021726	-0.49722	1.0619	0.0866523	-0.186298
10738	0.973804	-0.0382966	-0.716859	0.981596	-0.0267984	-0.616755
10739	1.06522	0.091153	-0.231504	0.99014	-0.0142961	-0.570961
10765	0.923172	-0.115329	-0.985677	0.938123	-0.0921507	-0.849776
10771	0.875895	-0.191171	-1.23668	0.887303	-0.172501	-1.12218
10966	0.835806	-0.258761	-1.44953	0.974212	-0.0376924	-0.656335
11043	0.989158	-0.0157271	-0.635341	1.08225	0.114028	-0.0772589
11059	1.19277	0.254318	0.445694	1.04878	0.0687073	-0.256659
11060	1.40269	0.488198	1.56021	1.43976	0.525823	1.83904
11065	1.17073	0.227406	0.328656	1.01332	0.0190914	-0.446705
11074	0.86606	-0.207461	-1.2889	0.976822	-0.0338319	-0.642343
11236	1.06691	0.0934379	-0.22254	1.09282	0.128054	-0.0205851
11237	0.862274	-0.213781	-1.309	0.798619	-0.324421	-1.59754
11342	1.00115	0.00165376	-0.571689	0.915786	-0.126918	-0.969508
22823	1.2354	0.304978	0.672016	1.12727	0.172827	0.164053
22838	1.07615	0.105879	-0.173481	0.97009	-0.0438093	-0.678429
22888	1.17306	0.230274	0.341026	1.22985	0.29848	0.71391
22893	1.00555	0.00798279	-0.54832	0.972216	-0.0406517	-0.667036
22954	1.04155	0.0587389	-0.357154	0.968901	-0.0455788	-0.684803
22992	1.21439	0.280237	0.560493	1.03532	0.0500709	-0.32881
23014	1.32473	0.405699	1.14629	1.04523	0.0638142	-0.275693
23024	0.988373	-0.0168729	-0.639511	0.975528	-0.0357447	-0.649281
23066	1.10032	0.137927	-0.0451381	1.08079	0.112088	-0.085057
23072	1.05705	0.0800471	-0.274873	0.913596	-0.130371	-0.981242
23087	0.746669	-0.421459	-1.92277	0.825524	-0.276618	-1.45332
23113	1.0342	0.0485143	-0.396206	0.852436	-0.230336	-1.30907
23133	1.13347	0.180743	0.130832	1.28984	0.367188	1.03545
23142	1.10115	0.139007	-0.0407666	1.00063	0.000911064	-0.514722
23194	1.10233	0.140553	-0.0344955	1.00017	0.000238125	-0.517223
23220	1.0788	0.109434	-0.159384	1.17264	0.229764	0.407283
23291	1.1921	0.25351	0.442148	1.20834	0.27303	0.598638
23295	1.24516	0.316336	0.723856	1.28859	0.365791	1.02876
23321	1.21958	0.286389	0.588047	1.04756	0.0670375	-0.263162
23327	0.934901	-0.0971148	-0.923406	0.846049	-0.241188	-1.34331
23338	0.953283	-0.069023	-0.825809	1.10093	0.13872	0.0228783
23355	0.878879	-0.186263	-1.22084	0.989563	-0.0151372	-0.574054
23403	1.01269	0.0181858	-0.51043	1.03066	0.0435648	-0.35378
23598	0.943697	-0.0836047	-0.876706	0.952347	-0.0704402	-0.773533
23608	1.02418	0.0344698	-0.449399	1.04937	0.0695231	-0.253479
23609	0.948393	-0.0764433	-0.851773	1.02731	0.038872	-0.371721
23624	1.39908	0.484483	1.54106	1.45229	0.538329	1.90623
23650	0.988397	-0.0168368	-0.639379	1.04027	0.0569576	-0.302257
23759	1.41522	0.501031	1.62675	1.34725	0.430022	1.34322
25793	1.47548	0.561186	1.94667	1.15209	0.204255	0.297122
25820	1.07654	0.106397	-0.171429	0.973306	-0.0390346	-0.661191
25827	1.50194	0.586827	2.08714	1.31928	0.399751	1.19328
25831	1.0453	0.0639233	-0.337246	0.975019	-0.0364978	-0.652009
25893	0.766735	-0.383201	-1.81624	0.907205	-0.1405	-1.0155
25897	0.889957	-0.168192	-1.16202	0.926161	-0.110664	-0.913893
25898	0.937971	-0.0923849	-0.907106	1.00167	0.00241066	-0.509144
26001	1.11249	0.153787	0.0194369	1.00542	0.00779888	-0.489054
26038	0.963505	-0.0536364	-0.771541	1.07532	0.104761	-0.114402
26046	0.989913	-0.0146267	-0.631334	0.96054	-0.058083	-0.729621
26091	1.02595	0.0369588	-0.44001	0.925063	-0.112376	-0.91978
26145	0.935865	-0.0956283	-0.918289	0.971275	-0.0420488	-0.67208
26147	1.25143	0.323581	0.757139	1.33838	0.420484	1.29564
26190	1.13724	0.185534	0.150848	1.18718	0.247539	0.485203
26223	1.0539	0.075737	-0.291614	0.93817	-0.0920792	-0.849527
26224	1.25811	0.33126	0.792599	1.18077	0.239726	0.450834
26231	1.05699	0.0799615	-0.275206	0.95232	-0.0704815	-0.773679
26232	0.967665	-0.0474201	-0.749452	1.03034	0.043122	-0.355476
26233	1.02479	0.0353302	-0.446155	0.90744	-0.140125	-1.01424
26234	1.10366	0.142294	-0.027432	0.908491	-0.138456	-1.00861
26235	1.12273	0.167007	0.0738098	1.02579	0.0367318	-0.379883
26260	1.13344	0.180711	0.1307	1.07225	0.100647	-0.130814
26261	1.13875	0.187456	0.158899	0.983485	-0.0240258	-0.606633
26263	1.35082	0.433831	1.28479	1.14807	0.199214	0.275582
26267	0.991445	-0.0123954	-0.623199	0.905121	-0.143818	-1.02667
26268	1.28459	0.361308	0.933176	1.19784	0.260435	0.542341
26269	1.12365	0.168191	0.0787002	1.1148	0.156782	0.0972239
26270	1.34514	0.427754	1.25464	1.11425	0.156073	0.0942901
26271	1.44506	0.531125	1.78513	1.32733	0.408524	1.23641
26272	1.69261	0.759246	3.09943	1.59476	0.673337	2.66987
26273	1.45779	0.543786	1.85276	1.31654	0.396747	1.17857
26994	1.0709	0.0988226	-0.201358	1.21028	0.275339	0.609013
27072	1.15734	0.210807	0.257553	1.0216	0.0308267	-0.402343
27154	1.19652	0.258839	0.465568	1.19974	0.262716	0.552502
27246	1.25639	0.329282	0.783447	1.25758	0.330649	0.86255
27309	0.967124	-0.0482268	-0.752324	1.06055	0.0848126	-0.193552
27339	0.99991	-0.000130529	-0.578259	1.06379	0.0892112	-0.176193
29089	1.08789	0.121529	-0.111163	0.960117	-0.0587184	-0.731888
29116	1.21846	0.285055	0.582062	1.32219	0.402927	1.20886
29128	1.03408	0.048346	-0.396846	1.1039	0.142609	0.0388074
29951	0.953088	-0.0693182	-0.826844	0.979708	-0.0295759	-0.626874
29964	1.0858	0.118755	-0.122258	1.1651	0.220459	0.366875
29994	1.84443	0.883177	3.90551	2.58064	1.36773	7.95435
30827	1.09623	0.132555	-0.066851	1.16505	0.220397	0.366605
30837	1.17142	0.228259	0.332332	1.01976	0.028229	-0.412194
50862	1.13331	0.180542	0.129992	1.2064	0.270713	0.588245
51105	1.10766	0.14751	-0.00620534	0.989355	-0.0154399	-0.575167
51127	0.946088	-0.0799535	-0.864009	1.0324	0.0460051	-0.344427
51132	1.1072	0.146913	-0.0086383	1.06976	0.0972928	-0.144162
51136	1.06213	0.086967	-0.247889	1.16382	0.218869	0.359993
51191	1.46275	0.548684	1.87908	1.11299	0.154445	0.0875537
51230	1.21479	0.28071	0.562607	1.17153	0.228398	0.401335
51255	1.1594	0.213383	0.268535	1.22203	0.289279	0.672
51257	1.31392	0.393878	1.0889	1.10859	0.148722	0.0639323
51283	0.939457	-0.0901012	-0.899217	0.930633	-0.103716	-0.889924
51317	1.27159	0.346633	0.864154	1.31432	0.394314	1.16668
51320	0.741532	-0.431418	-1.95004	0.774249	-0.369131	-1.72816
51366	1.17459	0.232163	0.349187	1.21553	0.281589	0.637177
51444	1.15985	0.213935	0.270889	1.05115	0.0719656	-0.243948
51465	0.92497	-0.112522	-0.976133	0.930225	-0.104349	-0.892114
51529	0.835065	-0.26004	-1.45346	1.14668	0.197461	0.268109
51592	1.06167	0.0863413	-0.250335	0.957358	-0.0628695	-0.746675
51619	0.921861	-0.11738	-0.99264	0.849702	-0.234971	-1.32372
51665	0.668901	-0.580136	-2.33566	0.7635	-0.3893	-1.78578
51666	0.993732	-0.00907193	-0.611059	0.936308	-0.0949453	-0.859507
51725	1.02757	0.0392324	-0.431419	0.954908	-0.0665661	-0.759806
51773	1.35801	0.441495	1.32299	1.18057	0.239489	0.449795
54165	1.09573	0.131888	-0.0695419	0.924633	-0.113047	-0.922083
54455	1.15864	0.212438	0.264505	1.07317	0.101874	-0.125924
54461	0.967088	-0.0482803	-0.752514	1.16332	0.218249	0.357315
54467	1.32069	0.401296	1.12486	1.37056	0.454769	1.46816
54469	1.30489	0.383926	1.04095	1.18343	0.242972	0.465094
54476	1.082	0.113701	-0.14242	1.08027	0.11139	-0.0878565
54542	0.956747	-0.0637902	-0.807418	0.981774	-0.0265373	-0.615802
54546	1.29952	0.377981	1.01246	1.25415	0.326714	0.844191
54620	1.70935	0.773449	3.18834	1.8004	0.848318	3.77215
54708	1.01369	0.0196235	-0.505069	0.990683	-0.0135041	-0.568046
54778	0.917017	-0.12498	-1.01836	0.952942	-0.0695401	-0.770346
54850	1.20666	0.271022	0.519441	1.10997	0.150526	0.0713701
54904	1.40673	0.492344	1.58164	1.39474	0.479999	1.59777
54926	1.31307	0.392942	1.08438	1.23536	0.304935	0.743468
54941	0.897392	-0.156189	-1.12255	0.946412	-0.0794595	-0.805346
55008	1.17198	0.228943	0.335284	1.04793	0.0675483	-0.261173
55030	1.00264	0.00380522	-0.563757	1.08836	0.12216	-0.0444673
55072	1.16759	0.223529	0.311976	1.20973	0.274681	0.606055
55128	0.808304	-0.30703	-1.59554	0.945905	-0.080233	-0.808065
55159	0.978717	-0.0310363	-0.690775	1.0846	0.117166	-0.0646282
55167	0.974618	-0.0370913	-0.712538	1.06382	0.0892602	-0.176
55208	1.06188	0.0866198	-0.249246	1.04695	0.0661957	-0.266437
55223	1.09116	0.12586	-0.0937999	1.02146	0.0306325	-0.40308
55236	1.07322	0.101944	-0.189043	1.19454	0.256461	0.524677
55258	0.895019	-0.160009	-1.13515	1.08054	0.111747	-0.0864258
55274	1.32882	0.41014	1.16798	1.50307	0.587916	2.17844
55284	1.03314	0.0470389	-0.401819	0.984295	-0.022837	-0.602287
55293	1.21313	0.27873	0.553763	1.03357	0.0476362	-0.338168
55294	0.835391	-0.259477	-1.45173	0.933986	-0.098527	-0.871951
55298	0.843172	-0.246101	-1.41041	0.962047	-0.055821	-0.721542
55336	1.00791	0.0113658	-0.535786	0.886374	-0.174013	-1.12716
55521	1.21335	0.279	0.554969	1.22511	0.29291	0.688508
55585	1.01138	0.0163318	-0.517335	0.882802	-0.179838	-1.1463
55632	0.838018	-0.254947	-1.43778	0.986837	-0.0191164	-0.588664
55658	1.59693	0.675302	2.59147	1.70362	0.768606	3.25341
55743	1.07083	0.0987311	-0.201719	1.20824	0.272907	0.598089
55806	1.1346	0.182185	0.136849	1.19369	0.255434	0.520123
55819	1.47716	0.562824	1.95557	1.30525	0.384322	1.11805
55823	1.01028	0.0147505	-0.523217	1.01726	0.0246814	-0.425619
55832	1.52162	0.605605	2.19161	1.27933	0.35539	0.979148
55884	1.33861	0.420739	1.22	1.23807	0.308092	0.757976
55905	1.52295	0.60687	2.1987	1.41919	0.505064	1.72879
56163	0.972295	-0.0405338	-0.72487	0.99818	-0.00262793	-0.527863
56254	0.991149	-0.0128267	-0.624773	1.13153	0.178271	0.186894
56658	0.890713	-0.166967	-1.15801	0.847999	-0.237866	-1.33286
56852	1.2826	0.35907	0.922608	0.944133	-0.0829377	-0.817561
56957	1.00703	0.0100995	-0.540481	1.09584	0.132036	-0.00439515
56995	1.13465	0.182253	0.137134	1.06726	0.0939078	-0.1576
57117	1.02559	0.0364592	-0.441896	0.931243	-0.10277	-0.886654
57154	1.16237	0.217074	0.284304	1.10073	0.138459	0.0218117
57159	1.81872	0.862926	3.76902	2.01587	1.0114	4.9271
57448	1.15695	0.210326	0.255506	0.945639	-0.0806392	-0.809492
57484	1.28946	0.366762	0.959012	1.07035	0.098085	-0.141012
57531	1.08888	0.122842	-0.105904	1.07389	0.102841	-0.122068
57534	1.02049	0.0292666	-0.468975	1.00896	0.0128624	-0.470106
57574	1.00461	0.00663726	-0.553297	1.28106	0.357338	0.988414
57617	0.938162	-0.0920918	-0.906094	1.02025	0.0289156	-0.409592
57630	1.06735	0.0940379	-0.220183	1.03844	0.0544204	-0.312054
57649	1.04342	0.0613194	-0.347254	1.09985	0.13731	0.0171157
57661	0.966816	-0.0486864	-0.753959	0.98426	-0.022888	-0.602474
57674	1.10931	0.149666	0.00259017	1.16226	0.216928	0.351608
57799	1.34178	0.424144	1.23679	1.15479	0.20763	0.311587
58508	1.10043	0.138068	-0.0445686	1.08105	0.11243	-0.0836828
59352	1.27338	0.348666	0.873677	1.16876	0.224977	0.386461
63891	1.01735	0.0248128	-0.485676	0.970068	-0.0438415	-0.678545
64219	1.17885	0.237378	0.371769	1.19644	0.258744	0.534821
64320	0.961085	-0.0572634	-0.784385	0.866411	-0.206877	-1.23416
64324	1.0343	0.0486545	-0.395673	1.1147	0.156659	0.0967165
64326	1.09864	0.135715	-0.0540891	1.16631	0.221953	0.373343
64400	1.02304	0.0328676	-0.455435	0.857928	-0.221072	-1.27963
64718	1.2858	0.362667	0.939607	1.19205	0.253448	0.511322
64839	1.0953	0.13132	-0.0718323	1.11946	0.162804	0.12222
64844	1.0836	0.115832	-0.133928	1.20993	0.274926	0.607157
65264	0.931735	-0.102009	-0.940216	0.935136	-0.0967519	-0.865788
79097	1.04876	0.0686841	-0.318902	1.13741	0.185751	0.218423
79102	0.955896	-0.0650742	-0.811936	1.02949	0.041924	-0.36006
79142	1.20507	0.269114	0.510973	1.08645	0.119627	-0.0547021
79444	1.10599	0.145336	-0.0150619	1.19307	0.254684	0.516797
79589	1.10077	0.138517	-0.0427496	1.16307	0.217936	0.355959
79596	1.02733	0.0389	-0.432676	1.10263	0.140953	0.0320218
79654	0.931588	-0.102237	-0.940996	0.815811	-0.293693	-1.50539
79726	1.23346	0.302706	0.661695	1.28357	0.360162	1.00186
79754	1.10726	0.146994	-0.00831168	0.923861	-0.114252	-0.926223
79791	1.09331	0.128707	-0.0823567	1.05812	0.0815086	-0.206556
79836	1.12939	0.175547	0.109197	1.09414	0.129799	-0.0134995
79845	0.913567	-0.130417	-1.03667	0.921198	-0.118417	-0.940499
79960	1.06386	0.0893115	-0.238718	1.07699	0.107006	-0.105428
80028	1.24278	0.313572	0.711202	1.14875	0.200061	0.279197
80128	1.05175	0.0727905	-0.30303	1.18133	0.240416	0.453862
80176	1.36969	0.453848	1.38499	1.26254	0.336335	0.889168
80230	1.01847	0.0264067	-0.479705	1.07786	0.108172	-0.10076
80352	0.975497	-0.0357906	-0.707871	1.01694	0.0242299	-0.427325
80853	1.1992	0.262068	0.479805	1.06158	0.0862131	-0.188031
81545	1.25606	0.328909	0.781721	1.03517	0.0498621	-0.329613
81786	1.41351	0.499282	1.61764	1.27394	0.349299	0.950255
81844	0.99457	-0.00785553	-0.606609	0.986326	-0.0198636	-0.591403
83737	1.11306	0.154531	0.0224836	1.04063	0.0574521	-0.300345
83856	0.892238	-0.1645	-1.14991	0.976199	-0.0347528	-0.645684
84085	1.23825	0.308307	0.687166	1.1832	0.242691	0.463857
84108	1.02334	0.0332827	-0.453872	1.04779	0.0673487	-0.26195
84133	0.706438	-0.501365	-2.13637	0.788235	-0.343302	-1.6532
84166	1.16722	0.223078	0.310039	1.11355	0.155161	0.0905139
84206	0.91159	-0.133543	-1.04717	0.95479	-0.0667447	-0.76044
84219	0.801474	-0.319272	-1.6318	0.836369	-0.257789	-1.39519
84259	1.09174	0.126636	-0.0906828	0.967134	-0.0482116	-0.694272
84261	0.864097	-0.210734	-1.29932	0.751526	-0.412105	-1.84996
84282	1.20098	0.264208	0.489255	1.16365	0.218652	0.359054
84295	1.15343	0.205936	0.23684	1.3835	0.468319	1.53749
84333	0.901646	-0.149367	-1.09996	0.864394	-0.210239	-1.24498
84447	0.930019	-0.104668	-0.949323	1.0368	0.0521401	-0.320845
84675	1.04385	0.0619102	-0.344984	1.14045	0.189597	0.234697
84676	1.12515	0.170113	0.0866528	0.852416	-0.23037	-1.30918
84678	1.48621	0.571641	2.00365	1.42886	0.514868	1.78066
84759	1.25541	0.32816	0.778262	1.06854	0.0956342	-0.15075
84844	1.14376	0.193784	0.185475	1.19291	0.254483	0.515908
84851	0.921017	-0.118701	-0.997121	0.930123	-0.104507	-0.892658
84893	1.16096	0.215317	0.27679	1.04526	0.0638671	-0.275488
84900	0.819393	-0.287373	-1.53666	0.963335	-0.0538906	-0.714637
84937	0.868301	-0.203732	-1.277	0.952833	-0.0697044	-0.770928
84961	1.32255	0.403325	1.13473	1.11105	0.151919	0.0771149
85451	1.0008	0.00115801	-0.573515	1.09255	0.127695	-0.0220438
89870	1.16452	0.219732	0.295682	1.05141	0.0723293	-0.242528
89910	1.11581	0.158094	0.0370952	0.997656	-0.00338635	-0.530675
89970	1.03311	0.04699	-0.402004	1.12226	0.166401	0.137198
90933	0.828603	-0.271247	-1.48777	0.894269	-0.16122	-1.08484
91107	0.869102	-0.202402	-1.27275	0.950925	-0.0725968	-0.781158
91445	0.9914	-0.0124612	-0.623439	1.07605	0.105741	-0.110487
91694	0.974892	-0.0366857	-0.711083	0.955848	-0.0651475	-0.754771
92312	0.985787	-0.0206519	-0.653238	0.926548	-0.110063	-0.911821
92369	0.847331	-0.239002	-1.38833	0.838811	-0.253582	-1.3821
92591	1.42136	0.507274	1.65933	1.44971	0.535766	1.89241
92912	1.13981	0.188789	0.164486	1.07466	0.103885	-0.117901
92979	1.19612	0.258367	0.463491	1.19837	0.26107	0.545169
93082	0.834227	-0.261487	-1.4579	0.894528	-0.160801	-1.08345
93611	1.00449	0.00646243	-0.553943	0.820332	-0.285721	-1.48115
94120	0.854784	-0.226368	-1.34876	1.02611	0.0371881	-0.378144
94121	1.37205	0.456338	1.39755	1.53347	0.616804	2.34139
112401	0.91424	-0.129355	-1.0331	0.972614	-0.0400603	-0.664899
113878	1.15237	0.204604	0.231191	1.03731	0.0528511	-0.318106
114783	1.25951	0.332863	0.800022	1.29249	0.370152	1.04967
114907	1.08958	0.123773	-0.102173	1.17521	0.23292	0.421047
115123	1.30833	0.387728	1.05922	1.3009	0.379509	1.09475
115290	1.35174	0.434816	1.28969	1.24498	0.316124	0.795026
115426	1.15796	0.211581	0.260851	0.879469	-0.185295	-1.16417
115992	1.00069	0.000997357	-0.574107	1.08485	0.117492	-0.063313
117584	1.03019	0.0429138	-0.41748	1.20092	0.264138	0.558844
117854	0.992202	-0.0112942	-0.61918	1.03293	0.0467436	-0.341594
118424	1.36535	0.449274	1.36197	1.23889	0.309052	0.762392
120824	1.25289	0.325256	0.764857	1.31736	0.397647	1.18297
122809	1.02074	0.0296145	-0.467668	1.12713	0.17266	0.163352
123879	1.54316	0.625886	2.30598	1.21679	0.283079	0.643912
126433	1.08536	0.118171	-0.124593	1.09563	0.131757	-0.00553275
127544	0.899764	-0.152382	-1.10996	1.03566	0.0505516	-0.326961
129868	0.94097	-0.0877795	-0.891184	0.929238	-0.10588	-0.897404
130507	1.03778	0.0535022	-0.377189	0.965972	-0.0499465	-0.700502
130888	0.981668	-0.0266923	-0.675105	0.948494	-0.0762891	-0.794186
131405	0.86436	-0.210295	-1.29792	0.869319	-0.202043	-1.21858
134111	1.52934	0.612909	2.23261	1.59051	0.669493	2.64713
135644	1.06785	0.094715	-0.217523	1.19019	0.251189	0.501324
138065	1.0001	0.000138968	-0.577267	1.00845	0.0121388	-0.472817
140432	0.896957	-0.156889	-1.12486	0.989461	-0.0152854	-0.574599
140456	1.23744	0.30736	0.682853	1.15058	0.202366	0.289043
140458	1.23874	0.308873	0.689748	0.919512	-0.12106	-0.949536
140459	0.930293	-0.104243	-0.947871	0.883896	-0.178051	-1.14044
140460	0.982756	-0.0250948	-0.669331	1.02481	0.0353575	-0.385119
140545	0.998229	-0.00255712	-0.587181	0.923387	-0.114993	-0.928766
140691	1.51197	0.596431	2.1404	1.64896	0.721554	2.96039
140739	1.04453	0.0628496	-0.341375	1.05203	0.073177	-0.239215
140825	0.9443	-0.0826828	-0.873503	0.892503	-0.164071	-1.09431
142678	0.977429	-0.0329358	-0.697612	1.09889	0.136053	0.0119802
142684	1.0878	0.121408	-0.111649	1.03581	0.0507628	-0.326148
142685	0.959689	-0.059361	-0.791799	1.18488	0.244737	0.472855
142686	1.10859	0.148723	-0.00126003	1.01877	0.0268251	-0.41751
142689	1.10022	0.137796	-0.0456709	0.917556	-0.124132	-0.960018
143279	1.29522	0.373192	0.98959	1.02994	0.0425669	-0.3576
143384	1.02426	0.0345817	-0.448978	0.930855	-0.103372	-0.888734
144165	0.971557	-0.0416296	-0.72879	1.07942	0.110256	-0.0924076
144699	0.963055	-0.0543098	-0.773928	0.950735	-0.0728844	-0.782174
146310	0.814525	-0.29597	-1.56251	0.949769	-0.0743518	-0.787354
146330	1.22241	0.289724	0.603029	1.19746	0.25998	0.540318
148066	1.07174	0.0999514	-0.196908	0.976865	-0.0337695	-0.642117
148479	1.00195	0.00281167	-0.567421	1.03776	0.0534749	-0.315701
148581	1.16622	0.221834	0.304697	0.985094	-0.0216671	-0.598007
149041	1.28614	0.36305	0.941417	1.31193	0.391695	1.1539
149603	0.895588	-0.159093	-1.13213	1.00186	0.00268285	-0.508131
150726	1.33678	0.418762	1.21027	1.17369	0.231046	0.412869
151112	1.07697	0.106977	-0.169131	1.1715	0.228357	0.401155
151525	0.93222	-0.101257	-0.937638	1.0537	0.0754682	-0.230253
151636	1.12869	0.174645	0.105448	1.05806	0.081424	-0.206888
152006	1.16934	0.225694	0.321287	1.09308	0.128404	-0.0191662
153769	1.2753	0.350835	0.883845	1.24859	0.320303	0.814382
153830	0.716406	-0.48115	-2.08344	0.847111	-0.239376	-1.33761
154214	0.945819	-0.0803634	-0.865437	0.953764	-0.0682959	-0.76594
157574	1.26853	0.343163	0.847936	1.02855	0.0406138	-0.365069
158506	1.0026	0.00374317	-0.563985	1.03127	0.0444189	-0.350509
162333	1.07407	0.103093	-0.184505	1.14259	0.192304	0.24618
162517	1.03531	0.0500593	-0.390323	1.10227	0.140477	0.0300698
164832	1.0059	0.00848487	-0.546461	1.15807	0.211723	0.329172
165918	1.14401	0.194099	0.186803	1.1599	0.214004	0.338994
166336	1.18653	0.246748	0.41255	1.06578	0.0919124	-0.165507
166655	1.00675	0.00970714	-0.541935	1.17928	0.237908	0.442866
168433	1.09651	0.132923	-0.065367	0.957722	-0.0623204	-0.744721
170392	1.19911	0.261961	0.479332	1.27283	0.348036	0.944283
196346	1.06413	0.0896763	-0.23729	1.04582	0.0646333	-0.272511
196403	1.02079	0.0296794	-0.467425	1.0507	0.0713519	-0.246345
197131	0.950318	-0.0735172	-0.84155	0.950659	-0.0730002	-0.782583
200312	1.07581	0.105429	-0.175263	1.02649	0.0377146	-0.376137
200933	1.04976	0.0700585	-0.313595	1.04217	0.0595863	-0.292088
201292	1.01379	0.019756	-0.504575	1.06639	0.0927376	-0.162239
201456	1.20752	0.27205	0.524006	1.08094	0.112291	-0.0842396
220441	1.0289	0.0411085	-0.42432	1.01717	0.0245602	-0.426077
220972	1.09635	0.132711	-0.066221	1.21209	0.277497	0.618726
221656	0.893972	-0.161698	-1.14071	0.979375	-0.0300675	-0.628663
221687	1.12947	0.175644	0.1096	1.10989	0.150419	0.0709265
222235	1.03801	0.053827	-0.375949	0.907046	-0.140752	-1.01635
222484	1.10088	0.138651	-0.042206	1.06159	0.0862333	-0.187951
223082	1.27265	0.347831	0.869763	1.45641	0.542414	1.9283
254170	1.22083	0.28786	0.59465	1.11907	0.162307	0.12015
254225	0.991742	-0.0119635	-0.621623	1.17769	0.235958	0.434327
255488	1.66927	0.739217	2.97553	1.67045	0.740238	3.0756
257160	1.06943	0.0968445	-0.209149	1.1121	0.15328	0.0827372
257218	0.937498	-0.0931125	-0.909616	0.938423	-0.0916897	-0.848169
282808	1.36574	0.449688	1.36405	1.13379	0.181149	0.199005
283116	1.1155	0.157689	0.0354326	0.996669	-0.00481344	-0.535962
283450	1.13684	0.185033	0.148754	1.02573	0.0366501	-0.380195
283807	0.96087	-0.0575867	-0.785528	1.01471	0.0210675	-0.43926
284306	0.730653	-0.452742	-2.00781	0.707643	-0.498907	-2.08518
284996	0.895999	-0.158432	-1.12995	0.854467	-0.226903	-1.29818
285231	1.21383	0.279566	0.557493	1.09144	0.126238	-0.027955
285533	1.34651	0.42922	1.2619	1.48381	0.569306	2.07518
286151	1.28744	0.364502	0.948292	1.33765	0.419701	1.29175
287015	1.44382	0.529889	1.77856	1.39061	0.475716	1.57561
339976	1.70205	0.767277	3.14959	1.96893	0.977411	4.67548
344558	1.12599	0.171191	0.0911188	1.25474	0.327393	0.847356
375593	1.10541	0.144581	-0.0181331	1.10066	0.138372	0.0214573
378884	0.909435	-0.136958	-1.05861	0.97419	-0.0377254	-0.656455
378925	1.4056	0.491184	1.57564	1.30563	0.384751	1.12013
390231	1.18393	0.24359	0.398775	1.33106	0.412574	1.25641
391712	1.03804	0.0538658	-0.375801	1.06396	0.0894504	-0.175248
399664	1.26657	0.340923	0.837489	1.24027	0.310654	0.769771
399937	1.03317	0.0470834	-0.401649	1.09172	0.1266	-0.0264882
399940	1.19962	0.262576	0.482044	1.24309	0.313926	0.784867
401036	0.918036	-0.123377	-1.01294	0.926709	-0.109812	-0.910959
440456	0.928154	-0.107564	-0.959227	1.05811	0.0814905	-0.206627
440730	0.824826	-0.277838	-1.50782	0.871266	-0.198815	-1.20814
445372	0.904524	-0.144769	-1.08468	0.892093	-0.164733	-1.0965
493829	0.858576	-0.219982	-1.32863	1.02962	0.0421121	-0.35934
494188	1.30389	0.382822	1.03564	0.98346	-0.024061	-0.606762
494470	1.01206	0.0173003	-0.513729	1.10001	0.137515	0.0179524
554251	1.08832	0.122104	-0.108861	1.01925	0.0275133	-0.414905
642219	0.88037	-0.183818	-1.21292	0.9713	-0.0420111	-0.671944
642446	0.995452	-0.00657609	-0.601924	1.11273	0.154104	0.0861422
642678	1.15828	0.211979	0.262545	0.95797	-0.0619473	-0.743393
643904	1.38319	0.468004	1.45669	1.52274	0.606671	2.28386
644006	1.27952	0.355599	0.906243	1.40186	0.487345	1.63593
646754	0.931586	-0.10224	-0.941007	1.04905	0.0690769	-0.255218
652433	1.00943	0.0135476	-0.527688	1.02974	0.042276	-0.358713
652436	1.18553	0.245532	0.407243	1.09462	0.130427	-0.0109442
652591	1.2038	0.2676	0.504264	1.04796	0.0675842	-0.261033
652759	1.39915	0.484551	1.5414	1.17924	0.237858	0.442645
652859	1.51785	0.602031	2.17162	1.46541	0.551308	1.97657
653111	1.12875	0.174732	0.105809	1.13705	0.185302	0.216525
653192	1.02156	0.030779	-0.463293	1.10285	0.141242	0.0332057
653978	1.63319	0.707694	2.78399	1.43489	0.520936	1.81294
728919	1.102	0.140125	-0.0362325	1.18169	0.24085	0.455769
729974	0.997571	-0.0035086	-0.590675	1.00996	0.0142912	-0.464747
CBZ	1.69289	0.759488	3.10094	1.72933	0.790212	3.39119
MOCK	1	0	-0.577779	1	0	-0.518108
